# Supplementary material for: Risk Factors Influencing Right and Left Ventricular Variables Assessed with Gated Cadmium–Zinc–Telluride Equilibrium Radionuclide Angiocardiography in Oncology Patients
Source: Diagnostics (Basel). 2025 May 17;15(10):1274. doi: 10.3390/diagnostics15101274 (PMC12110102; doi:10.3390/diagnostics15101274)
Supplement: Supplementary file 1 [file diagnostics-15-01274-s001.zip]

Archive with 1 entries (1 files):
- diagnostics-3609096-supplementary.pdf
